# Supplementary material for: Limitations of Tamoxifen Application for In Vivo Genome Editing Using Cre/ERT2 System
Source: Int J Mol Sci. 2022 Nov 15;23(22):14077. doi: 10.3390/ijms232214077 (PMC9694728; doi:10.3390/ijms232214077)
Supplement: Supplementary file 1 [file ijms-23-14077-s001.zip]

Archive with 1 entries (1 files):
- ijms-2003326-supplementary.pdf
